# Supplementary material for: Hyaluronic Acid-Binding, Anionic, Nanoparticles Inhibit ECM Degradation and Restore Compressive Stiffness in Aggrecan-Depleted Articular Cartilage Explants
Source: Pharmaceutics. 2021 Sep 18;13(9):1503. doi: 10.3390/pharmaceutics13091503 (PMC8469381; doi:10.3390/pharmaceutics13091503)
Supplement: Supplementary file 1 [file pharmaceutics-13-01503-s001.zip]

Archive with 1 entries (1 files):
- pharmaceutics-1370056-supplementary.pdf
